# Supplementary material for: Glucocorticoid Receptor β Overexpression Has Agonist-Independent Insulin-Mimetic Effects on HepG2 Glucose Metabolism
Source: Int J Mol Sci. 2022 May 17;23(10):5582. doi: 10.3390/ijms23105582 (PMC9141770; doi:10.3390/ijms23105582)
Supplement: Supplementary file 1 [file ijms-23-05582-s001.zip]

Archive with 1 entries (1 files):
- ijms-1668839-supplementary.pdf
